# Supplementary material for: Combining QTL-seq and linkage mapping to fine map a wild soybean allele characteristic of greater plant height
Source: BMC Genomics. 2018 Mar 27;19:226. doi: 10.1186/s12864-018-4582-4 (PMC5870336; doi:10.1186/s12864-018-4582-4)
Supplement: Supplementary file 1 — Table S1. Variance analysis for plant height in 2 environments. (XLSX 10 kb) [file 12864_2018_4582_MOESM1_ESM.xlsx]

## Sheet: Sheet1
			Table S1 Variance analysis for plant height in 2 environments
				Plant height
				df	MS	F-value	P-value
			Families	348	68.15	3.94	<.0001
			Env.	1	1037.77	59.98	<.0001
			Rep（Env.)	4	34.43	1.99	0.09
			Env*Families	348	7.75	0.45	1
			Error	1247	17.3	-	-
			Families represents F2:4 families; Env. represents environment, in which 2016NJ and 2016AH represent the two environments
			that were used to evaluate the phenotype of the mapping populations; Rep represents replications; df represents degrees of
			freedom; and MS represents mean squares.
