# Supplementary material for: Combining QTL-seq and linkage mapping to fine map a wild soybean allele characteristic of greater plant height
Source: BMC Genomics. 2018 Mar 27;19:226. doi: 10.1186/s12864-018-4582-4 (PMC5870336; doi:10.1186/s12864-018-4582-4)
Supplement: Supplementary file 3 — Table S2. Relative expression level of 12 annotated genes in leaves, stems and shoot apical meristems of NN1138–2 and CSSL3228 at four growth developmental stages. (XLSX 22 kb) [file 12864_2018_4582_MOESM3_ESM.xlsx]

## Sheet: Sheet1
			Table S2 Relative expression level of 12 annotated genes in leaves, stems and shoot apical meristems of NN1138-2 and CSSL3228 at four growth developmental stages
			Genes	Tissues	Developmental	Relative expression levels			S.D
					stages	CSSL32288	NN1138-2	CSSL3228
			Glyma.13g248600	LE	V1	1.6615	1	0.1564		0
					V3	0.3985	0.0579	0.0581		0.0094
					R1	0.6301	0.9457	0.1052		0.1607
					R2	0.7134	1.0351	0.123		0.1394
				ST	V1	1.5811	1.0818	0.2463		0.0735
					V3	0.5681	0.5102	0.0455		0.0638
					R1	1.6215	0.9462	0.2668		0.121
					R2	1.1799	0.9292	0.1851		0.1288
				SAM	V1	0.9086	1.4632	0.1273		0.1496
					V3	0.6865	0.3979	0.0951		0.0493
					R1	0.8255	0.9355	0.1171		0.1618
					R2	0.8613	0.604	0.1313		0.0856
			Glyma.13g248700	LE	V1	0.489	1	0.0265		0
					V3	0.5215	0.6604	0.0468		0.0527
					R1	0.4737	0.1071	0.0376		0.0099
					R2	0.426	0.4052	0.0509		0.0774
				ST	V1	0.6028	0.0115	0.0518		0.0054
					V3	0.2419	0.0841	0.0937		0.0068
					R1	0.0452	0.4019	0.0037		0.0181
					R2	0.0532	0.143	0.0003		0.0128
				LAM	V1	0.0888	0.2167	0.0244		0.0147
					V3	0.1211	0.1581	0.0065		0.0013
					R1	0.1997	0.0565	0.0058		0.005
					R2	0.0835	0.1238	0.0027		0.0174
			Glyma.13g248800	LE	V1	0.3343	1	0.0201		0
					V3	0.1152	0.0944	0.0051		0.0023
					R1	0.2418	0.0657	0.0172		0.0041
					R2	0.0903	0.0241	0.0027		0.0016
				ST	V1	1.1347	4.8498	0.0692		0.3672
					V3	2.6296	2.8747	0.1109		0.2172
					R1	0.7635	0.1734	0.0454		0.0085
					R2	0.6073	0.276	0.0305		0.0234
				SAM	V1	1.9256	2.1461	0.1476		0.0633
					V3	0.8617	1.4619	0.0326		0.0362
					R1	1.449	0.2576	0.1154		0.0209
					R2	0.8737	0.4952	0.014		0.0258
			Glyma.13g248900	LE	V1	0.4592	1	0.0512		0
					V3	0.1633	0.3204	0.0104		0.0264
					R1	0.327	0.1724	0.0251		0.0102
					R2	0.1232	0.0437	0.0088		0.0036
				ST	V1	0.2561	0.7969	0.0126		0.0616
					V3	0.247	0.3271	0.0182		0.0242
					R1	0.1032	0.0019	0.0014		0.0002
					R2	0.0481	0.0075	0.0028		0.0014
				SAM	V1	0.0214	0.2211	0.0008		0.0125
					V3	0.2705	0.2339	0.0106		0.0205
					R1	0.3753	0.0455	0.0287		0.0043
					R2	0.0463	0.067	0.0025		0.0055
			Glyma.13g249000	LE	V1	0.3217	1	0.0422		0
					V3	0.1315	0.4951	0.0115		0.0567
					R1	1.3827	1.2736	0.1338		0.185
					R2	4.779	1.1415	0.2784		0.2439
				ST	V1	0.0663	2.1797	0.0089		0.1928
					V3	1.6241	2.6358	0.2463		0.3201
					R1	0.0558	0.0065	0.0084		0.0007
					R2	0.0306	0.0101	0.0034		0.001
				SAM	V1	0.3389	0.2702	0.0399		0.034
					V3	0.3089	0.845	0.0285		0.1159
					R1	1.5609	0.042	0.2399		0.0019
					R2	0.3224	1.0309	0.0381		0.147
			Glyma.13g249100	LE	V1	0.7737	1	0.0861		0
					V3	0.0606	0.0369	0.0068		0.0043
					R1	0.373	0.4315	0.0186		0.0506
					R2	1.2484	0.3009	0.1662		0.0274
				ST	V1	0.0644	0.3699	0.0091		0.0507
					V3	0.2371	0.2774	0.0288		0.0263
					R1	0.0469	0.0118	0.0063		0.0017
					R2	0.0346	0.0196	0.005		0.0025
				SAM	V1	0.0618	0.069	0.009		0.0071
					V3	0.1627	0.1836	0.0183		0.0237
					R1	0.2858	0.0669	0.0436		0.0093
					R2	0.1406	0.1526	0.0173		0.0135
			Glyma.13g249200	LE	V1	1.4891	1	0.0908		0
					V3	0.6132	0.1132	0.0764		0.0699
					R1	0.4253	0.3145	0.0396		0.0017
					R2	0.5793	0.3308	0.2144		0.085
				ST	V1	0.5546	1.7815	0.0176		0.457
					V3	0.975	1.1502	0.1924		0.4245
					R1	0.9549	0.0711	0.0533		0.0063
					R2	0.1729	0.1581	0.0138		0.0368
				SAM	V1	1.2763	0.9754	0.1798		0.0362
					V3	0.8853	0.957	0.0404		0.135
					R1	1.0289	0.3099	0.1095		0.0283
					R2	0.5485	0.6912	0.136		0.1013
			Glyma.13g249300	LE	V1	1.1664	1	0.292		0
					V3	0.108	0.1873	0.0246		0.0344
					R1	0.366	1.327	0.1187		0.4299
					R2	1.2611	2.0043	0.3446		0.6362
				ST	V1	9.3931	2.2842	0.1396		0.7425
					V3	1.7933	1.468	0.5037		0.4658
					R1	0.5248	0.0508	0.1629		0.0135
					R2	0.3665	0.1118	0.0809		0.0221
				SAM	V1	0.6528	1.031	0.2314		0.2859
					V3	0.6807	0.4087	0.2106		0.0723
					R1	0.8438	1.1183	0.2867		0.2868
					R2	0.9625	0.9718	0.3069		0.2648
			Glyma.13g249400	LE	V1	0.4422	1	0.0331		0
					V3	2.3896	0.4122	0.0769		0.0133
					R1	0.3293	0.0635	0.008		0.0017
					R2	0.0479	0.0631	0.0053		0.0083
				ST	V1	2.2124	0.195	0.0441		0.007
					V3	2.3808	0.2026	0.2526		0.0035
					R1	1.1597	0.1576	0.0225		0.0177
					R2	1.6332	0.1102	0.0427		0.0013
				SAM	V1	0.499	0.1627	0.011		0.0054
					V3	2.4071	0.0927	0.1212		0.0028
					R1	0.2636	0.0526	0.0195		0.0015
					R2	0.1662	0.0478	0.0088		0.0031
			Glyma.13g249500	LE	V1	0.2295	1	0.0022		0
					V3	0.0513	0.2998	0.0035		0.0091
					R1	0.1099	0.0936	0.0029		0.0071
					R2	1.3277	0.0433	0.0689		0.0022
				ST	V1	0.06	0.4459	0.0035		0.0114
					V3	0.153	0.2501	0.0017		0.0083
					R1	0.0156	0.0024	0.0011		0.0006
					R2	0.0187	0.0026	0.001		0.0002
				SAM	V1	0.0345	0.0291	0.001		0.0009
					V3	0.0284	0.0927	0.0074		0.0087
					R1	0.0653	0.0046	0.0046		0.0008
					R2	0.0292	0.1194	0.0043		0.0068
			Glyma.13g249600	LE	V1	1.3765	1	0.0264		0
					V3	0.5825	0.1333	0.0747		0.0194
					R1	0.7018	1.655	0.1051		0.2234
					R2	2.6055	1.7195	0.3039		0.1359
				ST	V1	2.1114	0.7493	0.1882		0.0917
					V3	1.9252	0.5424	0.2507		0.0695
					R1	0.5114	0.3923	0.0542		0.0439
					R2	0.9396	1.0302	0.0921		0.1316
				SAM	V1	1.4455	3.8655	0.1807		0.5432
					V3	2.1059	1.6238	0.2627		0.2453
					R1	1.7317	5.5961	0.2559		0.7716
					R2	1.7714	4.8605	0.2122		0.6509
			Glyma.13g249700	LE	V1	1.058	1	0.1303		0
					V3	0.5914	0.0754	0.1407		0.0085
					R1	0.2314	0.0918	0.0513		0.0195
					R2	0.6647	0.143	0.1323		0.023
					V1	0.8928	0.3665	0.2226		0.071
				ST	V3	0.6755	0.0992	0.1507		0.0067
					R1	0.0631	0.0179	0.0168		0.0037
					R2	0.0219	0.0236	0.0042		0.0048
				SAM	V1	0.0865	0.0852	0.0042		0.0172
					V3	0.0153	0.0092	0.0026		0.0004
					R1	0.0125	0.014	0.0024		0.0048
					R2	0.034	0.0908	0.0156		0.0236
