# Supplementary material for: Combining QTL-seq and linkage mapping to fine map a wild soybean allele characteristic of greater plant height
Source: BMC Genomics. 2018 Mar 27;19:226. doi: 10.1186/s12864-018-4582-4 (PMC5870336; doi:10.1186/s12864-018-4582-4)
Supplement: Supplementary file 7 — Table S3. QTL conferring morphological and yield-related traits detected by linkage. (XLSX 12 kb) [file 12864_2018_4582_MOESM7_ESM.xlsx]

## Sheet: Sheet1
		Table S3 QTL conferring morphological and yield-related traits detected by linkage mapping in wild soybean
		Trait	Wild soybean	QTL No.	Chromosome (LD)	Reference
		Pod colour	C08 × W05	1	19(L)	(Qi et al. 2014)
			NN1138-2 × N24852	3	3(N), 9(K), 19(L)	(Wang et al. 2013b)
		Stem habit	Tokei 780 × Hidaka 4	4	1(D1a), 2(D1b), 18(G), 19(L)	(Liu et al. 2007)
			NN1138-2 × N24852	1	19(L)	(Wang et al. 2013b)
			C08 × W05	1	13(F)	(Qi et al. 2014)
			Tokei 780 × Hidaka 4	1	19(L)	(Liu et al. 2007)
		Plant height	A81-356022 × PI468916	1	I(20)	(Sebolt et al. 2000)
			IA2008 × PI 468916	6	6(C2) , 7(M), 9(K),10(O), 15(E)	(Wang et al. 2004)
			Tokei 780 × Hidaka 4	2	18(G), 19(L)	(Liu et al. 2007)
			PI 245331	1	19(L)	(Li et al. 2008)
			NN1138-2 × N24852	4	4(C1), 10(O) 12(H), 19(L)	(Wang et al. 2013a)
			A81-356022 × PI 468916	2	-	(Keim et al. 1990a)
		Number of nodes	Hidaka 4	2		(Liu et al. 2007)
			NN1138-2 × N24852	4	4(C1), 10(O), 12(H), 19(L)	(Wang et al. 2013a)
			C08 × W05	1	16(J)	(Qi et al. 2014)
		Maximum internode length	Hidaka 4	4	6(C2),18(G), 19(L)	(Liu et al. 2007)
		Days to flowering	A81-356022 × PI 468916	3	-	(Keim et al. 1990a)
			Tokei 780 × Hidaka 4	2	6(C2), 16(J)	(Liu et al. 2007)
			NN1138-2 × N24852	4	10(O), 12(H), 18(G)	(Xiang et al. 2015)
		Maturity	A81-356022 × PI 468916	5	-	(Keim et al. 1990a)
			A81-356022 × PI 468916	1	20(I)	(Sebolt et al. 2000)
			IA2008 × PI 468916	4	6(C2), 7(M), 10(O), 19(L)	(Wang et al. 2004)
			Variety 7499 × PI245331	2	13(F), 3(N)	(Li et al. 2008)
		Seed filling period	A81-356022 × PI 468.916	1	-	(Keim et al. 1990a)
			Variety 7499 × PI 245331	1	13(F)	(Li et al. 2008)
		No. of branches	NN1138-2 × N24852	3	1(D1a), 2(D1b), 8(A2)	(Wang et al. 2012)
		Leaf width	A81-356022 × PI 468916	3	-	(Keim et al. 1990a)
		Leaf length	A81-356022 × PI 468916	2	-	(Keim et al. 1990a)
		Leaf length/width ratio	C08 × W05	1	20(I)	(Qi et al. 2014)
		Leaf angle	NN1138-2 × N24852	5	8(A2),9(K),10(O),12(H),19(L)	(Wang et al. 2012)
		Stem diameter	A81-356022 × PI 468916	3	-	(Keim et al. 1990a)
		Lodging	IA2008 × PI 468916	1	9(K)	(Wang et al. 2004)
			Variety 7499 × PI 245331	3	3(N), 19(L), 20(I)	(Li et al. 2008)
		Pod dehiscence	A81-3560222 × PI468916	3	2(D1b), 16(J)	(Saxe et al. 1996)
			Tokei 780 × Hidaka 4	3	15(E),16(J)	(Liu et al. 2007)
					16(J)	(Dong et al. 2014)
		Seed weight	V71-370×PI407162	6	7(M), 12(H), 16(J), 19(L), A	(Maughan et al. 1996)
			A81-356022 × PI 468916	1	20(I)	(Sebolt et al. 2000)
			Tokei 780 × Hidaka 4	4	7(M), 10(O), 12(H),17 (D2)	(Liu et al. 2007)
			Variety 7499 × PI 245331	3	3(N), 12(H), 17(B2)	(Li et al. 2008)
			NN1138-2×N24852	7	2(D1b), 4(C1), 12(H), 14(B2),15(E), 16(J)	(Wang et al. 2014)
		Pod No. per plant	C08 × W05	1	13(F)	(Qi et al. 2014)
			NN1138-2×N24852	8	1(D1a),2(D1b),4(C1),10(O), 12(H),13(F),14(B2),16 (J)	(He et al. 2014)
		Seed no. per plant	C08 × W05	2	13(F),17(D2)	(Qi et al. 2014)
		Seed weight per plant	NN1138-2×N24852	8	2(D1b), 12(H), 13(F)	(Xiang et al. 2015)
		Yield	HS-1 × PI 407305	1	14(B2)	(Concibido et al. 2003)
			A81-356022 × PI 468.916	1	20(I)	(Sebolt et al. 2000)
			IA2008 × PI468916	8	2(D1b), 3(N), 6(C2), 7(M), 9(K), 15(E), 19(L)	(Wang et al. 2004)
			Variety 7499 × PI 245331	1	5(A1)	(Li et al. 2008)
