# Supplementary material for: Combining QTL-seq and linkage mapping to fine map a wild soybean allele characteristic of greater plant height
Source: BMC Genomics. 2018 Mar 27;19:226. doi: 10.1186/s12864-018-4582-4 (PMC5870336; doi:10.1186/s12864-018-4582-4)
Supplement: Supplementary file 8 — Table S4. QTL conferring seed quality traits detected by linkage mapping. LA concentration represents linolenic acid concentration, and ALA represents Alpha-linolenic acid. (XLSX 12 kb) [file 12864_2018_4582_MOESM8_ESM.xlsx]

## Sheet: Sheet1
		Table S4 QTL conferring seed quality traits detected by linkage mapping
		Trait	Female ×Male	QTL	Chr. ( LD)	Reference
		Seed coat colour	NN1138-2 × N24852	2	1(D1a), 8(A2)	(Wang et al. 2013b)
			C08 × W05	1	8(A2)	(Qi et al. 2014)
		Protein content	A81-356022 × PI 468916	8(8)	-	(Diers et al. 1992)
			A81-356022 × PI 468916	1(1)	20(I)	(Sebolt et al. 2000)
			A81-356022 × PI 468916	1(1)	20(I)	(Nichols et al. 2006)
			A81-356022 × PI 468916	1(1)	20(I)	(Bolon et al. 2010)
			NN1138-2×N24852	4(3)	8(A2), 14(B2), 19(L), 20(I)	(Wang et al. 2014)
		Oil content	A81-356022 × PI 468916	9(0)	-	(Diers et al. 1992)
			A81-356022 × PI 468916	1 (0)	20(I)	(Sebolt et al. 2000)
			NN1138-2×N24852	5(1)	2(D1b), 4(C1), 10(O), 15(E)	(Wang et al. 2014)
			Tokei 780 × Hidaka 4	3(-)	12(H), 15(E), 20(I)	(Shibata et al. 2008)
		Seed hardness	A81-356022 × PI 468916	5(5)	-	(Keim et al. 1990b)
			Tokei 780 × B01167	3(3)	2(D1b), 6(C2), 18(G)	(Sakamoto et al. 2004)
			Tokei 780 × Hidaka 4	2 (2)	2(D1b), 6(C2)	(Liu et al. 2007)
			Williams 82×PI 468916	1(1)	2(D1b)	(Sun et al. 2015)
			Williams 82×PI 479752	1(1)	2(D1b)	(Sun et al. 2015)
		LA concentration	Tokei 780 × Hidaka 4	4(>=1)	6(C2), 10(O), 12(H), 15(E)	(Shibata et al. 2008)
		ALA concentration	Hutcheson ×PI483463	12 (12)	3(N), 5(A1), 6(C2), 11(B1), 12(H), 14(B2), 15(E), 17(D2)	(Ha et al. 2014)
		Seed antioxidant content	C08 × W05	1(-)	19(L)	(Qi et al. 2014)
		Seed anthocyanin content	C08 × W05	1(-)	8(A2)	(Qi et al. 2014)
		LA concentration represents linolenic acid concentration, and ALA represents Alpha-linolenic acid.
		Trait	Wild soybean	QTL No.	Chromosome (LD)	Reference
		Pod colour	C08 × W05	1	19(L)	(Qi et al. 2014)
			NN1138-2 × N24852	3	3(N), 9(K), 19(L)	(Wang et al. 2013b)
		Stem habit	Tokei 780 × Hidaka 4	4	1(D1a), 2(D1b), 18(G), 19(L)	(Liu et al. 2007)
			NN1138-2 × N24852	1	19(L)	(Wang et al. 2013b)
			C08 × W05	1	13(F)	(Qi et al. 2014)
			Tokei 780 × Hidaka 4	1	19(L)	(Liu et al. 2007)
		Plant height	A81-356022 × PI468916	1	I(20)	(Sebolt et al. 2000)
			IA2008 × PI 468916	6	6(C2) , 7(M), 9(K),10(O), 15(E)	(Wang et al. 2004)
			Tokei 780 × Hidaka 4	2	18(G), 19(L)	(Liu et al. 2007)
