# Supplementary material for: Combining QTL-seq and linkage mapping to fine map a wild soybean allele characteristic of greater plant height
Source: BMC Genomics. 2018 Mar 27;19:226. doi: 10.1186/s12864-018-4582-4 (PMC5870336; doi:10.1186/s12864-018-4582-4)
Supplement: Supplementary file 9 — Table S5. Resistances to diseases and pests, tolerance to stresses and physiological traits. RDT2 represents root distribution in thickness classification 2 (0.5–1.0 mm), and RDL3 represents root distribution in length. (XLSX 11 kb) [file 12864_2018_4582_MOESM9_ESM.xlsx]

## Sheet: Sheet1
		Table S5 Resistances to diseases and pests, tolerance to stresses and physiological traits.
		Trait	Female × Male	QTL	Chr. ( LD)	Reference
		Resistance to SCN	A81-356022 × PI 468916	3(2)	6(C2),15(E), 18(G)	(Wang et al. 2001)
			S08-80 × PI464925	5(4)	K(9) , 10(O), 18(G), 20(I)	(Guo et al. 2006)
		Resistance to P. sojae	V71–370 × PI407162	4(2)	13(F),16(J), 18(G), 20(I)	(Tucker et al. 2010)
		Salt tolerance	PI548657 × JWS156-1	1 (1)	3(N)	(Hamwieh and Xu 2008)
			Hutcheson × PI483463	1 (1)	3(N)	(Ha et al. 2013)
			C08 × W05	1(1)	3(N)	(Qi et al. 2014)
		Alkaline salt tolerance	PI548657 × JWS156-1	1 (1)	17(D2)	(Tuyen et al. 2010)
		Surface area	V71–370 × PI407162	1(1)	6(C2)	(Prince et al. 2015)
		Total root length		1(1)	6(C2)	(Prince et al. 2015)
		RDT2		1(0)	7(M)	(Prince et al. 2015)
		RDL3		1(0)	7(M)	(Prince et al. 2015)
		TRL	Dunbar × PI 326582A	1(0)	8(A2)	(Manavalan et al. 2015)
		LRN		1(0)	8(A2)	(Manavalan et al. 2015)
		SL		1(0)	8(A2)	(Manavalan et al. 2015)
		SDW		2(0)	8(A2), 12(H)	(Manavalan et al. 2015)
		RDT2 represents root distribution in thickness classification 2 (0.5-1.0 mm), and RDL3 represents root distribution in length classification 3 (1.0-1.5 mm).
