# Supplementary material for: Combining QTL-seq and linkage mapping to fine map a wild soybean allele characteristic of greater plant height
Source: BMC Genomics. 2018 Mar 27;19:226. doi: 10.1186/s12864-018-4582-4 (PMC5870336; doi:10.1186/s12864-018-4582-4)
Supplement: Supplementary file 10 — Table S6. The oligo nucleotides of the RT-qPCR primers for candidate genes. (XLSX 10 kb) [file 12864_2018_4582_MOESM10_ESM.xlsx]

## Sheet: Sheet1
			Table S6 The oligo nucleotides of the RT-qPCR primers for candidate genes
			Genes	Product (bp)	Primer sequence
			Glyma.13g248600	133	F: AGCAACCAATGCGGTTCAGC
					R: CCCAGAGGATCTCTCGAGCCTA
			Glyma.13g248700	145	F: ATGGCTTCTGCGGCGCTTAT
					R: TGCAGTGCTTCCCTTCTCACA
			Glyma.13g248800	109	F: CACGCAGGGTGTCACGATCA
					R: GACGTAGCGGGAGGAGGAGT
			Glyma.13g248900	111	F: ACGCGCGTAAGGATCAGTGT
					R: AGTTCCTCGGCCTGAACCCT
			Glyma.13g249000	111	F: GGGCAGGCATGGAGATTATGGA
					R: GAGACCCACGTGCAGACACC
			Glyma.13g249100	144	F: TGGAGTCGTGCTAGGAATGCG
					R: CCCATGCCTGGGCCTCTTT
			Glyma.13g249200	131	F: TGGGTTGGGACAAGACCTCAG
					R: TCCCTGGCGCAATACAAACTCA
			Glyma.13g249300	118	F: GGAGCTGTTGAGTGGCAAGAAA
					R: TGCATCCATCAGCTCCAAGGC
			Glyma.13g249400	124	F: TTCCCGGGCTCCATCAATGC
					R: CCACCGCTTTACGCCGGTTA
			Glyma.13g249500	101	F: TTCTTTTCTTGAGGGTGCTCT
					R: TGGCATTTGGAGAGACAAAACA
			Glyma.13g249500	128	F: TTTGGATCTATGGCCGCTCA
					R: TCTTGGCCTCCTCCTTGAGA
			Glyma.13g249700	106	F: CCGATGGCTTTCTGTTCGGT
					R: GCTAGTGCCTGTGTATGCCA
