# Supplementary material for: Combining QTL-seq and linkage mapping to fine map a wild soybean allele characteristic of greater plant height
Source: BMC Genomics. 2018 Mar 27;19:226. doi: 10.1186/s12864-018-4582-4 (PMC5870336; doi:10.1186/s12864-018-4582-4)
Supplement: Supplementary file 11 — Table S7. The oligo nucleotides of the cloning primers for candidate genes. (XLSX 10 kb) [file 12864_2018_4582_MOESM11_ESM.xlsx]

## Sheet: Sheet1
			Table S7 The oligo nucleotides of the cloning primers for candidate genes
			Genes	Primer sequence(5’-3’)	Function of primer
			Glyma.13g248800	F: ACACAAACGTGTCTTCTCAT	Cloning of Glyma.13g248800
				R: CAGAAAGGGACTGGAATCAA
			Glyma.13g249000	F: ATCCTTCAGAAAGCGTCATA	Cloning of Glyma.13g249000
				R: AGTTCGACCTTCTAATTGAGT
			Glyma.13g249300	F: GTGAAAGGATCGAATGACTC	Cloning of Glyma.13g249300
				R: TACCTAAGCCCATGCTAAAC
			Glyma.13g249400	F: GAAACGAAACCTCGTAAAGGC	Cloning of Glyma.13g249400
				R: TTCAGACAGGAAGGAAGCATAA
			Glyma.13g249600	F: TTCATTCACCGACTCCTTTT	Cloning of Glyma.13g249600
				R: ACTGCATTACAGGATACGAC
